# Supplementary material for: Early trajectories of benthic coral reef communities following the 2015/16 coral bleaching event at remote Aldabra Atoll, Seychelles
Source: Sci Rep. 2020 Oct 12;10:17034. doi: 10.1038/s41598-020-74077-x (PMC7550576; doi:10.1038/s41598-020-74077-x)
Supplement: Supplementary file 2 — Supplementary file2 [file 41598_2020_74077_MOESM2_ESM.xlsx]

## Sheet: Shallow - bleaching impact
Output of the final models:
Generalised Estimating Equations (GEE) with auto-regressive correlation structure (geepack function, R)
Testing differences in the benthic and coral categories across time (bleaching impact: 2014, 2016) and location (lagoon, west, east) at shallow (2m, 5m) water depth.
Benthic categories
Hard coral								Soft coral								Turf algae
Call:								Call:								Call:
geeglm(formula = CORAL ~ Year * Location, family = Gamma(inverse),								geeglm(formula = SOFT.CORAL + 0.01 ~ Year + Location, family = Gamma(log),								geeglm(formula = TURF.ALGAE ~ Location + Year, family = Gamma(log),
data = Susceptibility_shallow, id = Site, corstr = "ar1")								data = Susceptibility_shallow, id = Site, corstr = "ar1")								data = Susceptibility_shallow, id = Site, corstr = "ar1")
Coefficients:								Coefficients:								Coefficients:
Estimate Std.err Wald Pr(>|W|)								Estimate Std.err Wald Pr(>|W|)								Estimate Std.err Wald Pr(>|W|)
(Intercept) 0.04147 0.00851 23.74 1.1e-06 ***								(Intercept) 2.271 0.348 42.57 6.8e-11 ***								(Intercept) 3.1771 0.0973 1067.26 < 2e-16 ***
Year2016 0.06749 0.01487 20.60 5.7e-06 ***								Year2016 -2.412 0.429 31.62 1.9e-08 ***								LocationLagoon 0.6528 0.1168 31.25 2.3e-08 ***
LocationLagoon -0.01046 0.00973 1.15 0.283								LocationLagoon -2.012 0.634 10.08 0.0015 **								LocationWest 0.6880 0.1132 36.95 1.2e-09 ***
LocationWest -0.01216 0.00903 1.82 0.178								LocationWest -0.279 0.416 0.45 0.5030								Year2016 0.2080 0.0880 5.59 0.018 *
Year2016:LocationLagoon -0.05134 0.02066 6.17 0.013 *								---								---
Year2016:LocationWest -0.02959 0.01946 2.31 0.128								Signif. codes: 0 ‘***’ 0.001 ‘**’ 0.01 ‘*’ 0.05 ‘.’ 0.1 ‘ ’ 1								Signif. codes: 0 ‘***’ 0.001 ‘**’ 0.01 ‘*’ 0.05 ‘.’ 0.1 ‘ ’ 1
---
Signif. codes: 0 ‘***’ 0.001 ‘**’ 0.01 ‘*’ 0.05 ‘.’ 0.1 ‘ ’ 1								Estimated Scale Parameters:								Estimated Scale Parameters:
								Estimate Std.err								Estimate Std.err
Estimated Scale Parameters:								(Intercept) 1.9 12.8								(Intercept) 0.0793 0.0172
Estimate Std.err
(Intercept) 0.154 0.0322								Correlation: Structure = ar1 Link = identity								Correlation: Structure = ar1 Link = identity
Correlation: Structure = ar1 Link = identity								Estimated Correlation Parameters:								Estimated Correlation Parameters:
								Estimate Std.err								Estimate Std.err
Estimated Correlation Parameters:								alpha 0.161 1.13								alpha 0.171 0.237
Estimate Std.err								Number of clusters: 24 Maximum cluster size: 2								Number of clusters: 24 Maximum cluster size: 2
alpha 0.572 0.195
Number of clusters: 24 Maximum cluster size: 2
Crustose coralline algae (CCA)								Halimeda
Call:								Call:
geeglm(formula = CORALLINE.ALGAE + 0.01 ~ Year + Location, family = Gamma(log),								geeglm(formula = cbind(Susceptibility_shallow_int$HALIMEDA, (100 -
data = Susceptibility_shallow, id = Site, corstr = "ar1")								Susceptibility_shallow_int$HALIMEDA)) ~ Year + Location, family = binomial,
								data = Susceptibility_shallow_int, id = Site, corstr = "ar1")
Coefficients:
Estimate Std.err Wald Pr(>|W|)								Coefficients:
(Intercept) 2.110 0.235 80.51 <2e-16 ***								Estimate Std.err Wald Pr(>|W|)
Year2016 1.087 0.354 9.43 0.0021 **								(Intercept) -0.901 0.377 5.71 0.0169 *
LocationLagoon -0.526 0.502 1.10 0.2949								Year2016 -0.372 0.628 0.35 0.5541
LocationWest -0.741 0.328 5.12 0.0236 *								LocationLagoon -4.392 0.606 52.58 4.1e-13 ***
---								LocationWest -5.311 0.972 29.83 4.7e-08 ***
Signif. codes: 0 ‘***’ 0.001 ‘**’ 0.01 ‘*’ 0.05 ‘.’ 0.1 ‘ ’ 1								Year2016:LocationLagoon 2.942 0.982 8.98 0.0027 **
								Year2016:LocationWest 3.950 1.388 8.10 0.0044 **
Estimated Scale Parameters:								---
Estimate Std.err								Signif. codes: 0 ‘***’ 0.001 ‘**’ 0.01 ‘*’ 0.05 ‘.’ 0.1 ‘ ’ 1
(Intercept) 0.859 0.253
								Estimated Scale Parameters:
Correlation: Structure = ar1 Link = identity								Estimate Std.err
								(Intercept) 0.115 0.128
Estimated Correlation Parameters:
Estimate Std.err								Correlation: Structure = ar1 Link = identity
alpha 0.752 0.455
Number of clusters: 24 Maximum cluster size: 2								Estimated Correlation Parameters:
								Estimate Std.err
								alpha 0.833 0.879
								Number of clusters: 24 Maximum cluster size: 2
Coral categories
Acropora								Montipora								Isopora palifera
Call:								Call:								Call:
geeglm(formula = Acr ~ Location * Year, family = Gamma("log"),								geeglm(formula = Mon ~ Location + Year, family = Gamma(log),								geeglm(formula = Iso ~ Location * Year, family = Gamma(log),
data = Susceptibility_coral_shallow, id = Site, corstr = "ar1")								data = Susceptibility_coral_shallow, id = Site, corstr = "ar1")								data = Susceptibility_coral_shallow, id = Site, corstr = "ar1")
Coefficients:								Coefficients:								Coefficients:
Estimate Std.err Wald Pr(>|W|)								Estimate Std.err Wald Pr(>|W|)								Estimate Std.err Wald Pr(>|W|)
(Intercept) 1.178 0.457 6.65 0.0099 **								(Intercept) 1.330 0.354 14.15 0.00017 ***								(Intercept) -2.624 0.484 29.44 5.8e-08 ***
LocationLagoon -1.259 0.512 6.05 0.0139 *								LocationLagoon -1.316 0.349 14.20 0.00016 ***								LocationLagoon 4.633 0.924 25.11 5.4e-07 ***
LocationWest 0.541 0.655 0.68 0.4087								LocationWest -0.477 0.458 1.09 0.29745								LocationWest 4.336 0.512 71.84 < 2e-16 ***
Year2016 -2.328 0.955 5.94 0.0148 *								Year2016 -1.427 0.379 14.17 0.00017 ***								Year2016 2.963 0.824 12.92 0.00032 ***
LocationLagoon:Year2016 -0.862 1.152 0.56 0.4545								---								LocationLagoon:Year2016 -3.328 1.393 5.71 0.01690 *
LocationWest:Year2016 -1.247 1.283 0.94 0.3311								Signif. codes: 0 ‘***’ 0.001 ‘**’ 0.01 ‘*’ 0.05 ‘.’ 0.1 ‘ ’ 1								LocationWest:Year2016 -3.251 0.920 12.49 0.00041 ***
---																---
Signif. codes: 0 ‘***’ 0.001 ‘**’ 0.01 ‘*’ 0.05 ‘.’ 0.1 ‘ ’ 1								Estimated Scale Parameters:								Signif. codes: 0 ‘***’ 0.001 ‘**’ 0.01 ‘*’ 0.05 ‘.’ 0.1 ‘ ’ 1
								Estimate Std.err
Estimated Scale Parameters:								(Intercept) 1.07 0.829								Estimated Scale Parameters:
Estimate Std.err																Estimate Std.err
(Intercept) 2.76 12.6								Correlation: Structure = ar1 Link = identity								(Intercept) 1.62 5.6
Correlation: Structure = ar1 Link = identity								Estimated Correlation Parameters:								Correlation: Structure = ar1 Link = identity
								Estimate Std.err
Estimated Correlation Parameters:								alpha 0.619 0.348								Estimated Correlation Parameters:
Estimate Std.err								Number of clusters: 24 Maximum cluster size: 2								Estimate Std.err
alpha 0.109 0.466																alpha 0.356 1.24
Number of clusters: 24 Maximum cluster size: 2																Number of clusters: 24 Maximum cluster size: 2
Merulinidae								Porites branching								Porites massive
Call:								Call:								Call:
geeglm(formula = Mer ~ Location + Year, family = Gamma(log),								geeglm(formula = Por.br ~ Location * Year, family = Gamma(link = "log"),								geeglm(formula = Por.ms ~ Location + Year, family = Gamma(log),
data = Susceptibility_coral_shallow, id = Site, corstr = "ar1")								data = Susceptibility_coral_shallow, id = Site, corstr = "ar1")								data = Susceptibility_coral_shallow, id = Site, corstr = "ar1")
Coefficients:								Coefficients:								Coefficients:
Estimate Std.err Wald Pr(>|W|)								Estimate Std.err Wald Pr(>|W|)								Estimate Std.err Wald Pr(>|W|)
(Intercept) 1.070 0.301 12.63 0.00038 ***								(Intercept) 1.450 0.397 13.33 0.00026 ***								(Intercept) 1.309 0.286 20.93 4.8e-06 ***
LocationLagoon 1.017 0.379 7.21 0.00726 **								LocationLagoon 0.370 0.433 0.73 0.39266								LocationLagoon -0.109 0.469 0.05 0.82
LocationWest 0.634 0.267 5.62 0.01775 *								LocationWest -0.353 0.602 0.34 0.55712								LocationWest 0.558 0.391 2.04 0.15
Year2016 -0.686 0.230 8.89 0.00287 **								Year2016 -4.896 0.715 46.89 7.5e-12 ***								Year2016 -0.311 0.380 0.67 0.41
---								LocationLagoon:Year2016 4.248 0.822 26.70 2.4e-07 ***								---
Signif. codes: 0 ‘***’ 0.001 ‘**’ 0.01 ‘*’ 0.05 ‘.’ 0.1 ‘ ’ 1								LocationWest:Year2016 1.073 0.901 1.42 0.23361								Signif. codes: 0 ‘***’ 0.001 ‘**’ 0.01 ‘*’ 0.05 ‘.’ 0.1 ‘ ’ 1
								---
Estimated Scale Parameters:								Signif. codes: 0 ‘***’ 0.001 ‘**’ 0.01 ‘*’ 0.05 ‘.’ 0.1 ‘ ’ 1								Estimated Scale Parameters:
Estimate Std.err																Estimate Std.err
(Intercept) 0.571 0.109								Estimated Scale Parameters:								(Intercept) 1.01 0.22
								Estimate Std.err
Correlation: Structure = ar1 Link = identity								(Intercept) 1.42 20.3								Correlation: Structure = ar1 Link = identity
Estimated Correlation Parameters:								Correlation: Structure = ar1 Link = identity								Estimated Correlation Parameters:
Estimate Std.err																Estimate Std.err
alpha 0.114 0.159								Estimated Correlation Parameters:								alpha 0.708 0.305
Number of clusters: 24 Maximum cluster size: 2								Estimate Std.err								Number of clusters: 24 Maximum cluster size: 2
								alpha 0.00951 0.15
								Number of clusters: 24 Maximum cluster size: 2
other hard corals								other soft corals								Rhytisma
Call:								Call:								Call:
geeglm(formula = cbind(Susceptibility_coral_shallow_int$oHC, (100 -								geeglm(formula = oSC ~ Location + Year, family = Gamma(log),								geeglm(formula = Rhy ~ Location + Year, family = Gamma(link = "inverse"),
Susceptibility_coral_shallow_int$oHC)) ~ Year + Location, family = binomial,								data = Susceptibility_coral_shallow, id = Site, corstr = "ar1")								data = Susceptibility_coral_shallow, id = Site, corstr = "ar1")
data = Susceptibility_shallow_int, id = Site, corstr = "ar1")
								Coefficients:								Coefficients:
Coefficients:								Estimate Std.err Wald Pr(>|W|)								Estimate Std.err Wald Pr(>|W|)
Estimate Std.err Wald Pr(>|W|)								(Intercept) 1.795 0.332 29.29 6.2e-08 ***								(Intercept) 0.522 0.449 1.35 0.246
(Intercept) -2.923 0.222 173.63 <2e-16 ***								LocationLagoon -1.582 0.463 11.67 0.00064 ***								LocationLagoon 85.705 7.816 120.23 <2e-16 ***
LocationLagoon 0.412 0.374 1.21 0.271								LocationWest -1.023 0.453 5.09 0.02405 *								LocationWest -0.400 0.453 0.78 0.377
LocationWest 0.119 0.230 0.27 0.606								Year2016 -1.797 0.406 19.62 9.4e-06 ***								Year2016 32.784 13.260 6.11 0.013 *
Year2016 -0.546 0.284 3.70 0.054 .								---								---
---								Signif. codes: 0 ‘***’ 0.001 ‘**’ 0.01 ‘*’ 0.05 ‘.’ 0.1 ‘ ’ 1								Signif. codes: 0 ‘***’ 0.001 ‘**’ 0.01 ‘*’ 0.05 ‘.’ 0.1 ‘ ’ 1
Signif. codes: 0 ‘***’ 0.001 ‘**’ 0.01 ‘*’ 0.05 ‘.’ 0.1 ‘ ’ 1
								Estimated Scale Parameters:								Estimated Scale Parameters:
Estimated Scale Parameters:								Estimate Std.err								Estimate Std.err
Estimate Std.err								(Intercept) 1.73 2.16								(Intercept) 2.01 33.7
(Intercept) 0.0213 0.0158
								Correlation: Structure = ar1 Link = identity								Correlation: Structure = ar1 Link = identity
Correlation: Structure = ar1 Link = identity
								Estimated Correlation Parameters:								Estimated Correlation Parameters:
Estimated Correlation Parameters:								Estimate Std.err								Estimate Std.err
Estimate Std.err								alpha 0.144 0.178								alpha 0.273 4.55
alpha 0.624 0.454								Number of clusters: 24 Maximum cluster size: 2								Number of clusters: 24 Maximum cluster size: 2
Number of clusters: 24 Maximum cluster size: 2

## Sheet: Deep - bleaching impact
Output of the final models:
Generalised Estimating Equations (GEE) with auto-regressive correlation structure (geepack function, R)
Testing differences in the benthic categories across time (bleaching impact: 2014, 2016) and location (west, east) at deep (15m) water depth.
Benthic categories
Hard coral								Soft coral								Turf algae
Call:								Call:								Call:
geeglm(formula = CORAL ~ Season + Atoll, family = Gamma(log),								geeglm(formula = CORAL ~ Season + Atoll, family = Gamma(log),								geeglm(formula = TURF.ALGAE ~ Season * Atoll, family = Gamma(log),
data = Susceptibility_deep, id = Site, corstr = "ar1")								data = Susceptibility_deep, id = Site, corstr = "ar1")								data = Susceptibility_deep, id = Site, corstr = "ar1")
Coefficients:								Coefficients:								Coefficients:
Estimate Std.err Wald Pr(>|W|)								Estimate Std.err Wald Pr(>|W|)								Estimate Std.err Wald Pr(>|W|)
(Intercept) 2.346 0.286 67.40 2.2e-16 ***								(Intercept) 2.346 0.286 67.40 2.2e-16 ***								(Intercept) 3.798 0.175 471.21 <2e-16 ***
SeasonS4 -0.706 0.258 7.51 0.0061 **								SeasonS4 -0.706 0.258 7.51 0.0061 **								SeasonS4 -0.138 0.390 0.12 0.724
AtollWest 0.560 0.279 4.02 0.0451 *								AtollWest 0.560 0.279 4.02 0.0451 *								AtollWest -0.400 0.197 4.13 0.042 *
---								---								SeasonS4:AtollWest 0.863 0.405 4.54 0.033 *
Signif. codes: 0 ‘***’ 0.001 ‘**’ 0.01 ‘*’ 0.05 ‘.’ 0.1 ‘ ’ 1								Signif. codes: 0 ‘***’ 0.001 ‘**’ 0.01 ‘*’ 0.05 ‘.’ 0.1 ‘ ’ 1								---
																Signif. codes: 0 ‘***’ 0.001 ‘**’ 0.01 ‘*’ 0.05 ‘.’ 0.1 ‘ ’ 1
Estimated Scale Parameters:								Estimated Scale Parameters:
Estimate Std.err								Estimate Std.err								Estimated Scale Parameters:
(Intercept) 0.355 0.0793								(Intercept) 0.355 0.0793								Estimate Std.err
																(Intercept) 0.173 0.0563
Correlation: Structure = ar1 Link = identity								Correlation: Structure = ar1 Link = identity
																Correlation: Structure = ar1 Link = identity
Estimated Correlation Parameters:								Estimated Correlation Parameters:
Estimate Std.err								Estimate Std.err								Estimated Correlation Parameters:
alpha 0.683 0.312								alpha 0.683 0.312								Estimate Std.err
Number of clusters: 18 Maximum cluster size: 2								Number of clusters: 18 Maximum cluster size: 2								alpha 0.757 0.422
																Number of clusters: 18 Maximum cluster size: 2
Crustose coralline algae (CCA)								Halimeda
Call:								Call:
geeglm(formula = CORALLINE.ALGAE ~ Season + Atoll, family = Gamma(log),								geeglm(formula = cbind(Susceptibility_deep_int$HALIMEDA, (100 -
data = Susceptibility_deep, id = Site, corstr = "ar1")								Susceptibility_deep_int$HALIMEDA)) ~ Season + Atoll, family = binomial,
								data = Susceptibility_deep_int, id = Site, corstr = "ar1")
Coefficients:
Estimate Std.err Wald Pr(>|W|)								Coefficients:
(Intercept) -0.182 0.444 0.17 0.68								Estimate Std.err Wald Pr(>|W|)
SeasonS4 2.078 0.380 29.86 4.6e-08 ***								(Intercept) -1.243 0.533 5.43 0.01977 *
AtollWest 0.300 0.404 0.55 0.46								SeasonS4 0.117 0.780 0.02 0.88088
---								AtollWest -2.346 0.690 11.55 0.00068 ***
Signif. codes: 0 ‘***’ 0.001 ‘**’ 0.01 ‘*’ 0.05 ‘.’ 0.1 ‘ ’ 1								---
								Signif. codes: 0 ‘***’ 0.001 ‘**’ 0.01 ‘*’ 0.05 ‘.’ 0.1 ‘ ’ 1
Estimated Scale Parameters:
Estimate Std.err								Estimated Scale Parameters:
(Intercept) 0.83 0.385								Estimate Std.err
								(Intercept) 0.176 0.153
Correlation: Structure = ar1 Link = identity
								Correlation: Structure = ar1 Link = identity
Estimated Correlation Parameters:
Estimate Std.err								Estimated Correlation Parameters:
alpha 0.568 0.177								Estimate Std.err
Number of clusters: 18 Maximum cluster size: 2								alpha 0.955 0.791
								Number of clusters: 18 Maximum cluster size: 2
Coral categories
Acropora								Montipora								Isopora palifera
Call:								Call:								Call:
geeglm(formula = Acr ~ Location + Year, family = Gamma(link = "log"),								geeglm(formula = Mon ~ Location + Year, family = Gamma(link = "log"),								geeglm(formula = Iso ~ Location + Year, family = Gamma(link = "log"),
data = Susceptibility_coral_deep, id = Site, corstr = "ar1")								data = Susceptibility_coral_deep, id = Site, corstr = "ar1")								data = Susceptibility_coral_deep, id = Site, corstr = "ar1")
Coefficients:								Coefficients:								Coefficients:
Estimate Std.err Wald Pr(>|W|)								Estimate Std.err Wald Pr(>|W|)								Estimate Std.err Wald Pr(>|W|)
(Intercept) -0.821 0.428 3.69 0.055 .								(Intercept) -0.154 0.567 0.07 0.79								(Intercept) -2.882 0.677 18.10 2.1e-05 ***
LocationWest 1.363 0.687 3.94 0.047 *								LocationWest -0.483 0.566 0.73 0.39								LocationWest 0.430 0.622 0.48 0.49
Year2016 -2.900 0.700 17.14 3.5e-05 ***								Year2016 -3.096 0.552 31.51 2e-08 ***								Year2016 0.192 0.595 0.10 0.75
---								---								---
Signif. codes: 0 ‘***’ 0.001 ‘**’ 0.01 ‘*’ 0.05 ‘.’ 0.1 ‘ ’ 1								Signif. codes: 0 ‘***’ 0.001 ‘**’ 0.01 ‘*’ 0.05 ‘.’ 0.1 ‘ ’ 1								Signif. codes: 0 ‘***’ 0.001 ‘**’ 0.01 ‘*’ 0.05 ‘.’ 0.1 ‘ ’ 1
Estimated Scale Parameters:								Estimated Scale Parameters:								Estimated Scale Parameters:
Estimate Std.err								Estimate Std.err								Estimate Std.err
(Intercept) 4.9 88.1								(Intercept) 2.75 52.2								(Intercept) 2.83 27
Correlation: Structure = ar1 Link = identity								Correlation: Structure = ar1 Link = identity								Correlation: Structure = ar1 Link = identity
Estimated Correlation Parameters:								Estimated Correlation Parameters:								Estimated Correlation Parameters:
Estimate Std.err								Estimate Std.err								Estimate Std.err
alpha -0.0989 1.82								alpha -0.00394 0.13								alpha 0.126 1.09
Number of clusters: 18 Maximum cluster size: 2								Number of clusters: 18 Maximum cluster size: 2								Number of clusters: 18 Maximum cluster size: 2
Merulinidae								Porites branching								Porites massive
Call:								Call:								Call:
geeglm(formula = Mer ~ Location + Year, family = Gamma(log),								geeglm(formula = Por.br ~ Location + Year, family = Gamma(log),								geeglm(formula = Por.ms ~ Location * Year, family = Gamma(log),
data = Susceptibility_coral_deep, id = Site, corstr = "ar1")								data = Susceptibility_coral_deep, id = Site, corstr = "ar1")								data = Susceptibility_coral_deep, id = Site, corstr = "ar1")
Coefficients:								Coefficients:								Coefficients:
Estimate Std.err Wald Pr(>|W|)								Estimate Std.err Wald Pr(>|W|)								Estimate Std.err Wald Pr(>|W|)
(Intercept) 0.907 0.390 5.40 0.0201 *								(Intercept) 0.0669 0.4844 0.02 0.89								(Intercept) 0.5336 0.2974 3.22 0.073 .
LocationWest 1.175 0.387 9.22 0.0024 **								LocationWest 0.6259 0.4886 1.64 0.20								LocationWest -0.0402 0.3362 0.01 0.905
Year2016 -1.160 0.356 10.62 0.0011 **								Year2016 -1.8163 0.4507 16.24 5.6e-05 ***								Year2016 0.5166 0.6290 0.67 0.412
---								---								LocationWest:Year2016 -1.1241 0.6521 2.97 0.085 .
Signif. codes: 0 ‘***’ 0.001 ‘**’ 0.01 ‘*’ 0.05 ‘.’ 0.1 ‘ ’ 1								Signif. codes: 0 ‘***’ 0.001 ‘**’ 0.01 ‘*’ 0.05 ‘.’ 0.1 ‘ ’ 1								---
																Signif. codes: 0 ‘***’ 0.001 ‘**’ 0.01 ‘*’ 0.05 ‘.’ 0.1 ‘ ’ 1
Estimated Scale Parameters:								Estimated Scale Parameters:
Estimate Std.err								Estimate Std.err								Estimated Scale Parameters:
(Intercept) 0.757 0.279								(Intercept) 1.86 5.85								Estimate Std.err
																(Intercept) 0.6 0.151
Correlation: Structure = ar1 Link = identity								Correlation: Structure = ar1 Link = identity
																Correlation: Structure = ar1 Link = identity
Estimated Correlation Parameters:								Estimated Correlation Parameters:
Estimate Std.err								Estimate Std.err								Estimated Correlation Parameters:
alpha 0.505 0.15								alpha -0.0187 0.176								Estimate Std.err
Number of clusters: 18 Maximum cluster size: 2								Number of clusters: 18 Maximum cluster size: 2								alpha 0.309 0.341
																Number of clusters: 18 Maximum cluster size: 2
other hard corals								other soft corals								Rhytisma
Call:								Call:								Call:
geeglm(formula = cbind(Susceptibility_coral_deep_int$oHC, (100 -								geeglm(formula = oSC ~ Location + Year, family = Gamma(log),								geeglm(formula = Rhy ~ Location * Year, family = Gamma(link = log),
Susceptibility_coral_deep_int$oHC)) ~ Year + Location, family = binomial,								data = Susceptibility_coral_deep, id = Site, corstr = "ar1")								data = Susceptibility_coral_deep, id = Site, corstr = "ar1")
data = Susceptibility_deep_int, id = Site, corstr = "ar1")
								Coefficients:								Coefficients:
Coefficients:								Estimate Std.err Wald Pr(>|W|)								Estimate Std.err Wald Pr(>|W|)
Estimate Std.err Wald Pr(>|W|)								(Intercept) 1.451 0.354 16.78 4.2e-05 ***								(Intercept) 1.679 0.541 9.62 0.0019 **
(Intercept) -3.100 0.344 81.43 <2e-16 ***								LocationWest 0.440 0.517 0.72 0.3948								LocationWest 1.559 0.550 8.03 0.0046 **
LocationWest 0.566 0.362 2.44 0.12								Year2016 -1.360 0.517 6.94 0.0084 **								Year2016 -6.285 0.541 134.72 <2e-16 ***
Year2016 -0.443 0.327 1.83 0.18								---								LocationWest:Year2016 -1.559 0.550 8.03 0.0046 **
---								Signif. codes: 0 ‘***’ 0.001 ‘**’ 0.01 ‘*’ 0.05 ‘.’ 0.1 ‘ ’ 1								---
Signif. codes: 0 ‘***’ 0.001 ‘**’ 0.01 ‘*’ 0.05 ‘.’ 0.1 ‘ ’ 1																Signif. codes: 0 ‘***’ 0.001 ‘**’ 0.01 ‘*’ 0.05 ‘.’ 0.1 ‘ ’ 1
								Estimated Scale Parameters:
Estimated Scale Parameters:								Estimate Std.err								Estimated Scale Parameters:
Estimate Std.err								(Intercept) 1.57 0.413								Estimate Std.err
(Intercept) 0.0346 0.0289																(Intercept) 0.398 0.185
								Correlation: Structure = ar1 Link = identity
Correlation: Structure = ar1 Link = identity																Correlation: Structure = ar1 Link = identity
								Estimated Correlation Parameters:
Estimated Correlation Parameters:								Estimate Std.err								Estimated Correlation Parameters:
Estimate Std.err								alpha 0.525 0.188								Estimate Std.err
alpha 0.286 0.195								Number of clusters: 18 Maximum cluster size: 2								alpha 0.377 0.468
Number of clusters: 18 Maximum cluster size: 2																Number of clusters: 18 Maximum cluster size: 2

## Sheet: Shallow - post-b. trajectories
Output of the final models:
Generalised Estimating Equations (GEE) with auto-regressive correlation structure (geepack function, R)
Testing differences in the benthic and coral categories across time (post-bleaching trajectories: 2016, 2017, 2018, 2019) and location (lagoon, west, east) at shallow (2m, 5m) water depth.
Benthic categories
Hard coral								Soft coral								Turf algae
Call:								Call:								Call:
geeglm(formula = CORAL ~ Year + Location, family = Gamma(log),								geeglm(formula = SOFT.CORAL ~ Location, family = Gamma(log), data = Recovery_shallow,								geeglm(formula = TURF.ALGAE ~ Year + Location, family = Gamma(log),
data = Recovery_shallow, id = Site, corstr = "ar1")								id = Site, corstr = "ar1")								data = Recovery_shallow, id = Site, corstr = "ar1")
Coefficients:								Coefficients:								Coefficients:
Estimate Std.err Wald Pr(>|W|)								Estimate Std.err Wald Pr(>|W|)								Estimate Std.err Wald Pr(>|W|)
(Intercept) 2.2051 0.0783 792.91 < 2e-16 ***								(Intercept) 0.336 0.158 4.52 0.034 *								(Intercept) 3.346 0.117 824.35 < 2e-16 ***
YearS5 0.0966 0.1016 0.90 0.34187								LocationLagoon -2.100 0.369 32.45 1.2e-08 ***								YearS5 -0.311 0.131 5.61 0.01783 *
YearS6 0.2037 0.0981 4.31 0.03786 *								LocationWest 0.118 0.307 0.15 0.700								YearS6 -0.452 0.120 14.13 0.00017 ***
YearS7 0.3545 0.0970 13.35 0.00026 ***								---								YearS7 -0.392 0.128 9.34 0.00224 **
LocationLagoon 0.8405 0.0997 71.01 < 2e-16 ***								Signif. codes: 0 ‘***’ 0.001 ‘**’ 0.01 ‘*’ 0.05 ‘.’ 0.1 ‘ ’ 1								LocationLagoon 0.741 0.138 28.97 7.4e-08 ***
LocationWest 0.5803 0.0717 65.48 5.6e-16 ***																LocationWest 0.805 0.138 33.92 5.7e-09 ***
---								Estimated Scale Parameters:								---
Signif. codes: 0 ‘***’ 0.001 ‘**’ 0.01 ‘*’ 0.05 ‘.’ 0.1 ‘ ’ 1								Estimate Std.err								Signif. codes: 0 ‘***’ 0.001 ‘**’ 0.01 ‘*’ 0.05 ‘.’ 0.1 ‘ ’ 1
								(Intercept) 2.88 5.06
Estimated Scale Parameters:																Estimated Scale Parameters:
Estimate Std.err								Correlation: Structure = ar1 Link = identity								Estimate Std.err
(Intercept) 0.166 0.0167																(Intercept) 0.163 0.0273
								Estimated Correlation Parameters:
Correlation: Structure = ar1 Link = identity								Estimate Std.err								Correlation: Structure = ar1 Link = identity
								alpha 0.0242 0.09
Estimated Correlation Parameters:								Number of clusters: 48 Maximum cluster size: 3								Estimated Correlation Parameters:
Estimate Std.err																Estimate Std.err
alpha 0 0																alpha 0.626 0.13
Number of clusters: 144 Maximum cluster size: 1																Number of clusters: 48 Maximum cluster size: 3
Crustose coralline algae (CCA)								Halimeda
Call:								Call:
geeglm(formula = CORALLINE.ALGAE ~ Location * Year, family = Gamma(log),								geeglm(formula = cbind(Recovery_shallow_int$HALIMEDA, (100 -
data = Recovery_shallow, id = Site, corstr = "ar1")								Recovery_shallow_int$HALIMEDA)) ~ Year + Location, family = binomial,
								data = Recovery_shallow_int, id = Site, corstr = "ar1")
Coefficients:
Estimate Std.err Wald Pr(>|W|)								Coefficients:
(Intercept) 3.281 0.170 374.17 < 2e-16 ***								Estimate Std.err Wald Pr(>|W|)
LocationLagoon -0.822 0.348 5.57 0.0183 *								(Intercept) -0.274 0.221 1.54 0.22
LocationWest -0.960 0.235 16.66 4.5e-05 ***								LocationLagoon -2.044 0.298 47.09 6.8e-12 ***
YearS5 -0.443 0.229 3.75 0.0527 .								LocationWest -2.040 0.369 30.51 3.3e-08 ***
YearS6 -0.634 0.354 3.21 0.0730 .								---
YearS7 -0.892 0.307 8.46 0.0036 **								Signif. codes: 0 ‘***’ 0.001 ‘**’ 0.01 ‘*’ 0.05 ‘.’ 0.1 ‘ ’ 1
LocationLagoon:YearS5 0.800 0.468 2.93 0.0870 .
LocationWest:YearS5 0.832 0.308 7.30 0.0069 **								Estimated Scale Parameters:
LocationLagoon:YearS6 0.511 0.541 0.89 0.3446								Estimate Std.err
LocationWest:YearS6 1.144 0.449 6.49 0.0109 *								(Intercept) 0.202 0.0841
LocationLagoon:YearS7 0.674 0.443 2.32 0.1280
LocationWest:YearS7 1.208 0.412 8.59 0.0034 **								Correlation: Structure = ar1 Link = identity
---
Signif. codes: 0 ‘***’ 0.001 ‘**’ 0.01 ‘*’ 0.05 ‘.’ 0.1 ‘ ’ 1								Estimated Correlation Parameters:
								Estimate Std.err
Estimated Scale Parameters:								alpha 0.625 0.172
Estimate Std.err								Number of clusters: 48 Maximum cluster size: 3
(Intercept) 0.296 0.0312
Correlation: Structure = ar1 Link = identity
Estimated Correlation Parameters:
Estimate Std.err
alpha 0.648 0.114
Number of clusters: 48 Maximum cluster size: 3
Coral categories
Acropora								Montipora								Isopora palifera
Call:								Call:								Call:
geeglm(formula = cbind(Recovery_coral_shallow_int$Acp, (100 -								geeglm(formula = cbind(Recovery_coral_shallow_int$Mon, (100 -								geeglm(formula = cbind(Recovery_coral_shallow_int$Iso, (100 -
Recovery_coral_shallow_int$Acp)) ~ Year + Location, family = binomial,								Recovery_coral_shallow_int$Mon)) ~ Year + Location, family = binomial,								Recovery_coral_shallow_int$Iso)) ~ Year + Location, family = binomial,
data = Recovery_coral_shallow_int, id = Site, corstr = "ar1")								data = Recovery_coral_shallow_int, id = Site, corstr = "ar1")								data = Recovery_coral_shallow_int, id = Site, corstr = "ar1")
Coefficients:								Coefficients:								Coefficients:
Estimate Std.err Wald Pr(>|W|)								Estimate Std.err Wald Pr(>|W|)								Estimate Std.err Wald Pr(>|W|)
(Intercept) -5.767 0.448 165.49 <2e-16 ***								(Intercept) -5.203 0.379 188.84 < 2e-16 ***								(Intercept) -4.437 0.392 127.88 <2e-16 ***
LocationLagoon 1.484 0.603 6.07 0.014 *								LocationLagoon -1.033 0.320 10.44 0.00124 **								LocationLagoon 1.275 0.580 4.83 0.0280 *
LocationWest 0.440 0.514 0.73 0.392								LocationWest 0.422 0.264 2.55 0.11054								LocationWest 1.393 0.444 9.84 0.0017 **
---								YearS5 0.483 0.681 0.50 0.47849								---
Signif. codes: 0 ‘***’ 0.001 ‘**’ 0.01 ‘*’ 0.05 ‘.’ 0.1 ‘ ’ 1								YearS6 1.479 0.441 11.25 0.00080 ***								Signif. codes: 0 ‘***’ 0.001 ‘**’ 0.01 ‘*’ 0.05 ‘.’ 0.1 ‘ ’ 1
								YearS7 1.464 0.393 13.90 0.00019 ***
Estimated Scale Parameters:								---								Estimated Scale Parameters:
Estimate Std.err								Signif. codes: 0 ‘***’ 0.001 ‘**’ 0.01 ‘*’ 0.05 ‘.’ 0.1 ‘ ’ 1								Estimate Std.err
(Intercept) 0.0345 0.0964																(Intercept) 0.0797 0.0988
								Estimated Scale Parameters:
Correlation: Structure = ar1 Link = identity								Estimate Std.err								Correlation: Structure = ar1 Link = identity
								(Intercept) 0.0178 0.0344
Estimated Correlation Parameters:																Estimated Correlation Parameters:
Estimate Std.err								Correlation: Structure = ar1 Link = identity								Estimate Std.err
alpha 0.00291 0.0542																alpha 0.679 0.59
Number of clusters: 48 Maximum cluster size: 3								Estimated Correlation Parameters:								Number of clusters: 48 Maximum cluster size: 3
								Estimate Std.err
								alpha 0.616 0.974
								Number of clusters: 48 Maximum cluster size: 3
Merulinidae								Porites branching								Porites massive
Call:								Call:								Call:
geeglm(formula = cbind(Recovery_coral_shallow_int$Mer, (100 -								geeglm(formula = cbind(Recovery_coral_shallow_int$Por.br, (100 -								geeglm(formula = cbind(Recovery_coral_shallow_int$Por.ms, (100 -
Recovery_coral_shallow_int$Mer)) ~ Year + Location, family = binomial,								Recovery_coral_shallow_int$Por.br)) ~ Year + Location, family = binomial,								Recovery_coral_shallow_int$Por.ms)) ~ Year + Location, family = binomial,
data = Recovery_coral_shallow_int, id = Site, corstr = "ar1")								data = Recovery_coral_shallow_int, id = Site, corstr = "ar1")								data = Recovery_coral_shallow_int, id = Site, corstr = "ar1")
Coefficients:								Coefficients:								Coefficients:
Estimate Std.err Wald Pr(>|W|)								Estimate Std.err Wald Pr(>|W|)								Estimate Std.err Wald Pr(>|W|)
(Intercept) -4.437 0.392 127.88 <2e-16 ***								(Intercept) -8.413 0.968 75.46 < 2e-16 ***								(Intercept) -3.779 0.110 1171.76 <2e-16 ***
LocationLagoon 1.275 0.580 4.83 0.0280 *								LocationLagoon 5.465 0.985 30.75 2.9e-08 ***								LocationLagoon 0.106 0.282 0.14 0.708
LocationWest 1.393 0.444 9.84 0.0017 **								LocationWest 2.184 1.086 4.04 0.044 *								LocationWest 0.898 0.290 9.58 0.002 **
---								---								---
Signif. codes: 0 ‘***’ 0.001 ‘**’ 0.01 ‘*’ 0.05 ‘.’ 0.1 ‘ ’ 1								Signif. codes: 0 ‘***’ 0.001 ‘**’ 0.01 ‘*’ 0.05 ‘.’ 0.1 ‘ ’ 1								Signif. codes: 0 ‘***’ 0.001 ‘**’ 0.01 ‘*’ 0.05 ‘.’ 0.1 ‘ ’ 1
Estimated Scale Parameters:								Estimated Scale Parameters:								Estimated Scale Parameters:
Estimate Std.err								Estimate Std.err								Estimate Std.err
(Intercept) 0.0797 0.0988								(Intercept) 0.0195 0.209								(Intercept) 0.0564 0.0381
Correlation: Structure = ar1 Link = identity								Correlation: Structure = ar1 Link = identity								Correlation: Structure = ar1 Link = identity
Estimated Correlation Parameters:								Estimated Correlation Parameters:								Estimated Correlation Parameters:
Estimate Std.err								Estimate Std.err								Estimate Std.err
alpha 0.679 0.59								alpha 0.184 1.9								alpha 0.709 0.378
Number of clusters: 48 Maximum cluster size: 3								Number of clusters: 48 Maximum cluster size: 3								Number of clusters: 48 Maximum cluster size: 3
other hard corals								other soft corals								Rhytisma
Call:								Call:								Not tested due to poor model fit (see methods)
geeglm(formula = cbind(Recovery_coral_shallow_int$oHC, (100 -								geeglm(formula = cbind(Recovery_coral_shallow_int$oSC, (100 -
Recovery_coral_shallow_int$oHC)) ~ Year + Location, family = binomial,								Recovery_coral_shallow_int$oSC)) ~ Year + Location, family = binomial,
data = Recovery_coral_shallow_int, id = Site, corstr = "ar1")								data = Recovery_coral_shallow_int, id = Site, corstr = "ar1")
Coefficients:								Coefficients:
Estimate Std.err Wald Pr(>|W|)								Estimate Std.err Wald Pr(>|W|)
(Intercept) -3.3016 0.0946 1218.02 <2e-16 ***								(Intercept) -4.5437 0.4781 90.33 <2e-16 ***
LocationLagoon 0.5605 0.1990 7.93 0.0049 **								LocationLagoon -0.5652 0.4641 1.48 0.223
LocationWest -0.0235 0.1993 0.01 0.9063								LocationWest -0.6533 0.3398 3.70 0.055 .
---								YearS5 0.4579 0.5034 0.83 0.363
Signif. codes: 0 ‘***’ 0.001 ‘**’ 0.01 ‘*’ 0.05 ‘.’ 0.1 ‘ ’ 1								YearS6 -0.0491 0.4809 0.01 0.919
								YearS7 0.2911 0.4997 0.34 0.560
Estimated Scale Parameters:								---
Estimate Std.err								Signif. codes: 0 ‘***’ 0.001 ‘**’ 0.01 ‘*’ 0.05 ‘.’ 0.1 ‘ ’ 1
(Intercept) 0.0304 0.0113
								Estimated Scale Parameters:
Correlation: Structure = ar1 Link = identity								Estimate Std.err
								(Intercept) 0.0237 0.0441
Estimated Correlation Parameters:
Estimate Std.err								Correlation: Structure = ar1 Link = identity
alpha 0.385 0.156
Number of clusters: 48 Maximum cluster size: 3								Estimated Correlation Parameters:
								Estimate Std.err
								alpha 0.103 0.179
								Number of clusters: 48 Maximum cluster size: 3

## Sheet: Deep - post-b. trajectories
Output of the final models:
Generalised Estimating Equations (GEE) with auto-regressive correlation structure (geepack function, R)
Testing differences in the benthic and coral categories across time (post-bleaching trajectories: 2016, 2017, 2018, 2019) and location (west, east) at deep (15m) water depth.
Benthic categories
Hard coral								Soft coral								Turf algae
Call:								Call:								Call:
geeglm(formula = CORAL ~ Year + Location, family = Gamma(log),								geeglm(formula = SOFT.CORAL~ Year + Location, family = Gamma(log),								geeglm(formula = TURF.ALGAE ~ Year * Location, family = Gamma(log),
data = Recovery_deep, id = Site, corstr = "ar1")								data = Recovery_deep, id = Site, corstr = "ar1")								data = Recovery_deep, id = Site, corstr = "ar1")
Coefficients:								Coefficients:								Coefficients:
Estimate Std.err Wald Pr(>|W|)								Estimate Std.err Wald Pr(>|W|)								Estimate Std.err Wald Pr(>|W|)
(Intercept) 1.5188 0.2416 39.52 3.2e-10 ***								(Intercept) 0.016 0.470 0.00 0.97290								(Intercept) 3.637 0.371 95.96 <2e-16 ***
YearS5 0.0942 0.2437 0.15 0.70								YearS5 0.234 0.511 0.21 0.64740								YearS5 -0.568 0.449 1.60 0.205
YearS6 -0.0026 0.2465 0.00 0.99								YearS6 0.552 0.511 1.17 0.28028								YearS6 -1.435 0.438 10.74 0.001 **
YearS7 0.1187 0.2244 0.28 0.60								YearS7 0.820 0.516 2.52 0.11209								YearS7 -0.499 0.410 1.48 0.224
LocationWest 0.8909 0.1672 28.39 9.9e-08 ***								LocationWest 1.148 0.344 11.14 0.00085 ***								LocationWest 0.473 0.376 1.58 0.209
---								---								YearS5:LocationWest 0.314 0.456 0.47 0.492
Signif. codes: 0 ‘***’ 0.001 ‘**’ 0.01 ‘*’ 0.05 ‘.’ 0.1 ‘ ’ 1								Signif. codes: 0 ‘***’ 0.001 ‘**’ 0.01 ‘*’ 0.05 ‘.’ 0.1 ‘ ’ 1								YearS6:LocationWest 1.158 0.451 6.60 0.010 *
																YearS7:LocationWest 0.315 0.422 0.56 0.455
Estimated Scale Parameters:								Estimated Scale Parameters:								---
Estimate Std.err								Estimate Std.err								Signif. codes: 0 ‘***’ 0.001 ‘**’ 0.01 ‘*’ 0.05 ‘.’ 0.1 ‘ ’ 1
(Intercept) 0.334 0.0512								(Intercept) 1.45 0.267
																Estimated Scale Parameters:
Correlation: Structure = ar1 Link = identity								Correlation: Structure = ar1 Link = identity								Estimate Std.err
																(Intercept) 0.189 0.042
Estimated Correlation Parameters:								Estimated Correlation Parameters:
Estimate Std.err								Estimate Std.err								Correlation: Structure = ar1 Link = identity
alpha 0.603 0.157								alpha 0.618 0.152
Number of clusters: 36 Maximum cluster size: 3								Number of clusters: 36 Maximum cluster size: 3								Estimated Correlation Parameters:
																Estimate Std.err
																alpha 0.666 0.233
																Number of clusters: 36 Maximum cluster size: 3
Crustose coralline algae (CCA)								Halimeda
Call:								Call:
geeglm(formula = CORALLINE.ALGAE ~ Year * Location, family = Gamma(log),								geeglm(formula = cbind(Recovery_deep_int$HALIMEDA, (100 -
data = Recovery_deep, id = Site, corstr = "ar1")								Recovery_deep_int$HALIMEDA)) ~ Year + Location, family = binomial,
								data =Recovery_deep_int, id = Site, corstr = "ar1")
Coefficients:
Estimate Std.err Wald Pr(>|W|)								Coefficients:
(Intercept) 1.6234 0.4598 12.47 0.00041 ***								Estimate Std.err Wald Pr(>|W|)
YearS5 0.0953 0.5616 0.03 0.86533								(Intercept) -0.960 0.688 1.95 0.163
YearS6 0.0671 0.5319 0.02 0.89961								YearS5 1.246 0.772 2.61 0.106
YearS7 -1.0657 0.4960 4.62 0.03167 *								YearS6 1.404 0.722 3.78 0.052 .
LocationWest 0.3926 0.5566 0.50 0.48058								YearS7 1.063 0.701 2.30 0.130
YearS5:LocationWest 0.2151 0.6718 0.10 0.74885								LocationWest -3.628 0.393 85.32 <2e-16 ***
YearS6:LocationWest 0.7742 0.6361 1.48 0.22353								---
YearS7:LocationWest 1.5191 0.6358 5.71 0.01688 *								Signif. codes: 0 ‘***’ 0.001 ‘**’ 0.01 ‘*’ 0.05 ‘.’ 0.1 ‘ ’ 1
---
Signif. codes: 0 ‘***’ 0.001 ‘**’ 0.01 ‘*’ 0.05 ‘.’ 0.1 ‘ ’ 1								Estimated Scale Parameters:
								Estimate Std.err
Estimated Scale Parameters:								(Intercept) 0.16 0.505
Estimate Std.err
(Intercept) 0.577 0.102								Correlation: Structure = ar1 Link = identity
Correlation: Structure = ar1 Link = identity								Estimated Correlation Parameters:
								Estimate Std.err
Estimated Correlation Parameters:								alpha 0.876 1.84
Estimate Std.err								Number of clusters: 36 Maximum cluster size: 3
alpha 0.655 0.174
Number of clusters: 36 Maximum cluster size: 3
Coral categories
Coral categories could not be tested due to poor model fit (see methods)
